# Supplementary material for: Exposure of Pseudomonas aeruginosa to Cinnamaldehyde Selects Multidrug Resistant Mutants
Source: Antibiotics (Basel). 2022 Dec 10;11(12):1790. doi: 10.3390/antibiotics11121790 (PMC9774640; doi:10.3390/antibiotics11121790)
Supplement: Supplementary file 1 [file antibiotics-11-01790-s001.zip]

Archive with 1 entries (1 files):
- antibiotics-2075011-supplementary.pdf
